# Supplementary material for: Non-Reproducibility of Oral Rotenone as a Model for Parkinson’s Disease in Mice
Source: Int J Mol Sci. 2022 Oct 21;23(20):12658. doi: 10.3390/ijms232012658 (PMC9604506; doi:10.3390/ijms232012658)
Supplement: Supplementary file 1 [file ijms-23-12658-s001.zip]

Archive with 1 entries (1 files):
- ijms-1963985-supplementary.pptx
